# Supplementary material for: Effects of Music Choice on Performance and Psychophysiological Responses to Exercise—A Scoping Review
Source: J Funct Morphol Kinesiol. 2026 Mar 31;11(2):144. doi: 10.3390/jfmk11020144 (PMC13108026; doi:10.3390/jfmk11020144)
Supplement: Supplementary file 1 [file jfmk-11-00144-s001.zip]

Archive with 1 entries (1 files):
- jfmk-4196357-supplementary.pdf
